# Supplementary material for: STEAP3 Inhibits Porcine Reproductive and Respiratory Syndrome Virus Replication by Regulating Fatty Acid and Lipid Droplet Synthesis
Source: Vet Sci. 2025 Feb 8;12(2):147. doi: 10.3390/vetsci12020147 (PMC11861627; doi:10.3390/vetsci12020147)
Supplement: Supplementary file 1 [file vetsci-12-00147-s001.zip]

Archive with 76 entries (46 files):
- raw data/
- raw data/fig1/
- raw data/fig1/A/
- raw data/fig1/A/main/
- raw data/fig1/A/main/GAPDH 4-2.Tif
- raw data/fig1/A/main/N-STEAP3 -3.Tif
- raw data/fig1/A/main/STEAP3 1-3.Tif
- raw data/fig1/A/repeat 1/
- raw data/fig1/A/repeat 1/GAPDH 3-2.Tif
- raw data/fig1/A/repeat 1/N 1-2.Tif
- raw data/fig1/A/repeat 1/STEAP3 2-3.Tif
- raw data/fig1/A/repeat 2/
- raw data/fig1/A/repeat 2/GAPDH-1  1-3.Tif
- raw data/fig1/A/repeat 2/N 2-2.Tif
- raw data/fig1/A/repeat 2/STEAP3 1-2.Tif
- raw data/fig1/C/
- raw data/fig1/C/main/
- raw data/fig1/C/main/GAPDH 1-2.Tif
- raw data/fig1/C/main/N-2-2.Tif
- raw data/fig1/C/main/STEAP3 4-2.Tif
- raw data/fig1/C/repeat 1/
- raw data/fig1/C/repeat 1/GAPDH 2-2.Tif
- raw data/fig1/C/repeat 1/N-1-2.Tif
- raw data/fig1/C/repeat 1/STEAP3 1-5.Tif
- raw data/fig1/C/repeat 2/
- raw data/fig1/C/repeat 2/GAPDH 5-2.Tif
- raw data/fig1/C/repeat 2/N-3-2.Tif
- raw data/fig1/C/repeat 2/STEAP3 6-5.Tif
- raw data/fig1/E/
- raw data/fig1/E/定量 ORF7 STEAP3.xlsx
- raw data/fig5/
- raw data/fig5/A-RT-qPCR/
- raw data/fig5/A-RT-qPCR/定量.xlsx
- raw data/fig5/B-Transmission Electron Microscope (TEM)/
- raw data/fig5/B-Transmission Electron Microscope (TEM)/STEAP3/
- raw data/fig5/B-Transmission Electron Microscope (TEM)/STEAP3/main/
- raw data/fig5/B-Transmission Electron Microscope (TEM)/STEAP3/main/图片1.jpg
- raw data/fig5/B-Transmission Electron Microscope (TEM)/STEAP3/repeats/
- raw data/fig5/B-Transmission Electron Microscope (TEM)/STEAP3/repeats/图片2.jpg
- raw data/fig5/B-Transmission Electron Microscope (TEM)/STEAP3/repeats/图片3.jpg
- raw data/fig5/B-Transmission Electron Microscope (TEM)/STEAP3/repeats/图片4.jpg
- raw data/fig5/B-Transmission Electron Microscope (TEM)/WT/
- raw data/fig5/B-Transmission Electron Microscope (TEM)/WT/main/
- raw data/fig5/B-Transmission Electron Microscope (TEM)/WT/main/图片1.jpg
- raw data/fig5/B-Transmission Electron Microscope (TEM)/WT/repeats/
- raw data/fig5/B-Transmission Electron Microscope (TEM)/WT/repeats/图片2.jpg
- raw data/fig5/B-Transmission Electron Microscope (TEM)/WT/repeats/图片3.jpg
- raw data/fig5/B-Transmission Electron Microscope (TEM)/WT/repeats/图片4.jpg
- raw data/fig5/C-Microscopy/
- raw data/fig5/C-Microscopy/main/
- raw data/fig5/C-Microscopy/main/STEAP3-1/
- raw data/fig5/C-Microscopy/main/STEAP3-1/STEAP3-1.tif
- raw data/fig5/C-Microscopy/main/STEAP3-1/STEAP3-1_AF488-T1.tif
- raw data/fig5/C-Microscopy/main/STEAP3-1/STEAP3-1_DAPI-T2.tif
- raw data/fig5/C-Microscopy/main/WT-1/
- raw data/fig5/C-Microscopy/main/WT-1/WT-1.tif
- raw data/fig5/C-Microscopy/main/WT-1/WT-1_AF488-T1.tif
- raw data/fig5/C-Microscopy/main/WT-1/WT-1_DAPI-T2.tif
- raw data/fig5/C-Microscopy/repeat 1/
- raw data/fig5/C-Microscopy/repeat 1/STEAP3-2/
- raw data/fig5/C-Microscopy/repeat 1/STEAP3-2/STEAP3-2.tif
- raw data/fig5/C-Microscopy/repeat 1/STEAP3-2/STEAP3-2_AF488-T1.tif
- raw data/fig5/C-Microscopy/repeat 1/STEAP3-2/STEAP3-2_DAPI-T2.tif
- raw data/fig5/C-Microscopy/repeat 1/WT-2/
- raw data/fig5/C-Microscopy/repeat 1/WT-2/WT-2.tif
- raw data/fig5/C-Microscopy/repeat 1/WT-2/WT-2_AF488-T1.tif
- raw data/fig5/C-Microscopy/repeat 1/WT-2/WT-2_DAPI-T2.tif
- raw data/fig5/C-Microscopy/repeat 2/
- raw data/fig5/C-Microscopy/repeat 2/STEAP3-3/
- raw data/fig5/C-Microscopy/repeat 2/STEAP3-3/STEAP3-3.tif
- raw data/fig5/C-Microscopy/repeat 2/STEAP3-3/STEAP3-3_AF488-T1.tif
- raw data/fig5/C-Microscopy/repeat 2/STEAP3-3/STEAP3-3_DAPI-T2.tif
- raw data/fig5/C-Microscopy/repeat 2/WT-3/
- raw data/fig5/C-Microscopy/repeat 2/WT-3/WT-3.tif
- raw data/fig5/C-Microscopy/repeat 2/WT-3/WT-3_AF488-T1.tif
- raw data/fig5/C-Microscopy/repeat 2/WT-3/WT-3_DAPI-T2.tif
