# Supplementary material for: STEAP3 Inhibits Porcine Reproductive and Respiratory Syndrome Virus Replication by Regulating Fatty Acid and Lipid Droplet Synthesis
Source: Vet Sci. 2025 Feb 8;12(2):147. doi: 10.3390/vetsci12020147 (PMC11861627; doi:10.3390/vetsci12020147)
Supplement: Supplementary file 1 [file vetsci-12-00147-s001.zip › raw data/fig1/E/定量 ORF7 STEAP3.xlsx]

## Sheet: ORF7
		ORF7	GAPDH	ΔCt	AVERAGE	ΔΔCt	2^-ΔΔCt
	WT-1	8.29875	9.79376	-1.495	-1.54895	0	1
		8.24546	9.80591	-1.56045
		8.27432	9.86571	-1.59139
	WT-2	8.33822	9.78355	-1.44533	-1.44931	0.099641	0.933265
		8.27568	9.71226	-1.43658
		8.41604	9.88205	-1.46601
	WT-3	8.30486	9.96708	-1.66222	-1.49787	0.0510795	0.965214
		8.39496	9.78188	-1.38692
		8.25415	9.69862	-1.44448
	STEAP3-1	8.86177	9.84275	-0.980985	-0.979383	0.569566	0.673819
		8.9033	9.89121	-0.98791
		8.88533	9.85458	-0.969253
	STEAP3-2	8.86016	9.80835	-0.948184	-0.968808	0.580141	0.668898
		8.88556	9.81171	-0.926149
		8.7997	9.8318	-1.03209
	STEAP3-3	8.85185	9.84067	-0.988824	-1.01558	0.53337	0.690939
		8.88112	9.92182	-1.0407
		8.84065	9.85786	-1.01721

## Sheet: STEAP3
		STEAP3	GAPDH	ΔCt	AVERAGE	ΔΔCt	2^-ΔΔCt
	WT-1	23.7655	10.4034	13.3621	13.5825	0	1
		23.6376	10.3401	13.2976
		24.6735	10.5856	14.0878
	WT-2	23.6774	10.5988	13.0786	13.2188	-0.363666	1.28669
		23.7264	10.5633	13.1632
		23.6818	10.267	13.4148
	WT-3	23.7696	10.2136	13.5561	13.5619	-0.0206397	1.01441
		23.8121	10.2754	13.5367
		23.8131	10.2203	13.5928
	STEAP3-1	23.2694	10.69	12.5794	12.7127	-0.869755	1.82735			WT			STEAP3+/+
		23.2996	10.5123	12.7873					STEAP3	1	1.28669	1.01441	1.82735	1.86481	1.74119
		23.2832	10.5116	12.7716					ORF7	1	0.933265	0.965214	0.673819	0.668898	0.690939
	STEAP3-2	22.7238	10.2798	12.444	12.6835	-0.899029	1.86481
		23.2411	9.93738	13.3037
		22.6095	10.3068	12.3027
	STEAP3-3	22.8288	10.2265	12.6023	12.7824	-0.80007	1.74119
		23.3365	10.3755	12.9611
		23.0948	10.3109	12.7839
