# Supplementary material for: STEAP3 Inhibits Porcine Reproductive and Respiratory Syndrome Virus Replication by Regulating Fatty Acid and Lipid Droplet Synthesis
Source: Vet Sci. 2025 Feb 8;12(2):147. doi: 10.3390/vetsci12020147 (PMC11861627; doi:10.3390/vetsci12020147)
Supplement: Supplementary file 1 [file vetsci-12-00147-s001.zip › raw data/fig5/A-RT-qPCR/定量.xlsx]

## Sheet: TNF-α
		TNF-α	GAPDH	ΔCt	AVERAGE	ΔΔCt	2^-ΔΔCt
	WT-1	28.8993	9.79376	19.1055	19.3647	0	1
		29.8993	9.80591	20.0934
		28.761	9.86571	18.8953
	WT-2	29.4572	9.78355	19.6736	19.4528	0.0880339	0.940804
		28.8094	9.71226	19.0971
		29.4696	9.88205	19.5876
	WT-3	29.2987	9.96708	19.3317	19.4992	0.13442	0.911036
		29.1043	9.78188	19.3224
		29.542	9.69862	19.8434
	STEAP3-1	28.0967	9.84275	18.254	18.3878	-0.976969	1.96833
		28.2992	9.89121	18.408
		28.356	9.85458	18.5014						WT			STEAP3+/+
	STEAP3-2	28.0122	9.80835	18.2039	18.2879	-1.07681	2.10937		TNF-α	1	0.940804	0.911036	1.96833	2.10937	2.0114
		28.1799	9.81171	18.3682					FASN	1	0.833354	0.861361	0.268881	0.414392	0.422633
		28.1236	9.8318	18.2918					ACC1	1	1.02088	0.960979	0.433353	0.392605	0.407389
	STEAP3-3	28.2441	9.84067	18.4035	18.3565	-1.0082	2.0114		PPARγ	1	0.850165	0.897026	2.03089	1.8392	1.48608
		28.3795	9.92182	18.4576					LPIN1	1	1.05185	1.51872	0.57531	0.450294	0.48541
		28.0664	9.85786	18.2085

## Sheet: FASN
		FASN	GAPDH	ΔCt	AVERAGE	ΔΔCt	2^-ΔΔCt
	WT-1	16.995	9.79376	7.20129	7.43728	0	1
		17.3866	9.80591	7.58067
		17.3956	9.86571	7.52989
	WT-2	17.5067	9.78355	7.72313	7.70028	0.262998	0.833354
		17.4743	9.71226	7.76199
		17.4978	9.88205	7.61572
	WT-3	17.5415	9.96708	7.57446	7.65259	0.21531	0.861361
		17.472	9.78188	7.69007
		17.3919	9.69862	7.69325
	STEAP3-1	18.9727	9.84275	9.12995	9.33224	1.89496	0.268881
		19.2749	9.89121	9.38369
		19.3377	9.85458	9.48309
	STEAP3-2	18.4638	9.80835	8.65546	8.70822	1.27093	0.414392
		18.7418	9.81171	8.93006
		18.3709	9.8318	8.53913
	STEAP3-3	18.5578	9.84067	8.71714	8.67981	1.24252	0.422633
		18.4562	9.92182	8.53441
		18.6457	9.85786	8.78787

## Sheet: ACC1
		ACC1	GAPDH	ΔCt	AVERAGE	ΔΔCt	2^-ΔΔCt
	WT-1	16.8909	10.7092	6.18177	6.39516	0	1
		16.9943	10.5048	6.48955
		17.3527	10.8385	6.51416
	WT-2	17.2292	10.8046	6.42459	6.36535	-0.02981	1.02088
		16.967	10.5625	6.40447
		16.8634	10.5964	6.26699
	WT-3	16.9762	10.6377	6.33848	6.45258	0.0574231	0.960979
		16.9979	10.501	6.49695
		17.1144	10.5921	6.52232
	STEAP3-1	17.7657	10.7407	7.02506	7.60154	1.20638	0.433353
		18.4361	10.5498	7.88631
		18.519	10.6258	7.89326
	STEAP3-2	18.263	10.5164	7.74655	7.74401	1.34885	0.392605
		18.3467	10.2629	8.08381
		17.7229	10.3213	7.40167
	STEAP3-3	17.9431	10.1603	7.78276	7.69068	1.29552	0.407389
		17.9238	10.5451	7.37863
		18.2473	10.3366	7.91065

## Sheet: PPARγ
		PPARγ	GAPDH	ΔCt	AVERAGE	ΔΔCt	2^-ΔΔCt
	WT-1	20.8031	10.7092	10.0939	10.2962	0	1
		20.9899	10.5048	10.4851
		21.1482	10.8385	10.3097
	WT-2	21.3406	10.8046	10.536	10.5304	0.234185	0.850165
		21.1523	10.5625	10.5898
		21.0618	10.5964	10.4655
	WT-3	20.9099	10.6377	10.2721	10.453	0.156778	0.897026
		21.1622	10.501	10.6612
		21.0179	10.5921	10.4257
	STEAP3-1	19.9372	10.7407	9.19647	9.27413	-1.02211	2.03089
		19.6978	10.5498	9.14796
		20.1037	10.6258	9.47794
	STEAP3-2	20.0889	10.5164	9.57251	9.41716	-0.879079	1.8392
		19.6375	10.2629	9.37461
		19.6256	10.3213	9.30436
	STEAP3-3	20.033	10.1603	9.87273	9.72472	-0.571514	1.48608
		19.9967	10.5451	9.45155
		20.1865	10.3366	9.84989

## Sheet: LPIN1
		LPIN1	GAPDH	ΔCt	AVERAGE	ΔΔCt	2^-ΔΔCt
	WT-1	31.8224	10.4034	21.419	20.385	0	1
		29.8771	10.3401	19.537
		30.7848	10.5856	20.1991
	WT-2	31.2598	10.5988	20.661	20.3121	-0.0729247	1.05185
		30.843	10.5633	20.2798
		30.2627	10.267	19.9956
	WT-3	29.6814	10.2136	19.4679	19.7822	-0.602852	1.51872
		29.8732	10.2754	19.5978
		30.5013	10.2203	20.2809
	STEAP3-1	31.7887	10.69	21.0986	21.1826	0.79759	0.57531
		31.8412	10.5123	21.3289
		31.6319	10.5116	21.1204
	STEAP3-2	32.284	10.2798	22.0041	21.5361	1.15106	0.450294
		31.3352	9.93738	21.3978
		31.5132	10.3068	21.2064
	STEAP3-3	31.432	10.2265	21.2055	21.4278	1.04273	0.48541
		31.8916	10.3755	21.5162
		31.8725	10.3109	21.5617
